# Supplementary material for: The Influence of the Modulation Index on Frequency-Modulated Steady-State Visual Evoked Potentials
Source: Front Hum Neurosci. 2022 Mar 10;16:859519. doi: 10.3389/fnhum.2022.859519 (PMC8959979; doi:10.3389/fnhum.2022.859519)
Supplement: Supplementary file 1 [file Data_Sheet_1.CSV]

Subject	Amplitude	SNR	ModulationIndex
1	0.0751118694121639	1.11595462256147	0.25
2	0.308877353866895	11.9175426352916	0.25
3	0.0561373196542263	0.840602104011129	0.25
4	0.186083152890205	2.63983435935023	0.25
5	0.153710479537646	2.3441391927079	0.25
6	0.42088890572389	8.45447266546042	0.25
7	0.224272598822912	5.28586363075163	0.25
8	0.116876748700937	1.1660585072517	0.25
9	0.227077995737394	2.77298140450526	0.25
10	0.150801519552867	5.65776134221605	0.25
11	0.108766180773576	1.90169930618991	0.25
12	0.271784101923307	6.70451277373763	0.25
13	0.522933890422185	6.21313407647185	0.25
14	0.142021725575129	2.45041996581387	0.25
1	0.192299683888753	2.69365614061861	0.5
2	0.594201683998108	8.27495627429681	0.5
3	0.102470503499111	1.86533627917075	0.5
4	0.252676208813985	9.63564112571424	0.5
5	0.268138398726781	3.49500075036887	0.5
6	0.524411857128143	9.8440557177325	0.5
7	0.228127951423327	3.04004743644002	0.5
8	0.175920151174068	3.45302127242415	0.5
9	0.255140239993731	4.23806580077731	0.5
10	0.178039766848087	3.41811876648039	0.5
11	0.151951809724172	3.43695006857372	0.5
12	0.385160009066264	9.83866795454554	0.5
13	0.518652896086375	6.10602085450978	0.5
14	0.315405855576197	6.34889762375709	0.5
1	0.26634189983209	5.55872516566324	0.78
2	0.532380493978659	6.53243471177129	0.78
3	0.176645477612813	2.16350174180343	0.78
4	0.25437572101752	8.03281860377719	0.78
5	0.214320782572031	2.99485541569939	0.78
6	0.54087507724762	10.0604553653865	0.78
7	0.292536204059919	5.6780731262262	0.78
8	0.346272806326548	6.31000078477453	0.78
9	0.369555681943893	6.07830974848164	0.78
10	0.279733921090762	9.44153273049981	0.78
11	0.129958835740884	4.51903985275594	0.78
12	0.633122583230337	21.0383960533976	0.78
13	0.454711407423019	6.95187518577203	0.78
14	0.2906227906545	3.82270986289952	0.78
1	0.431005418300629	7.95873956026944	1.14
2	0.792842388153076	13.3248982071448	1.14
3	0.381930460532506	7.18705215433411	1.14
4	0.299762422839801	6.12264836603499	1.14
5	0.18037515754501	4.78138669757782	1.14
6	0.738498349984487	14.2393407066978	1.14
7	0.564891010522842	11.9529259858001	1.14
8	0.379451205333074	5.35552451978779	1.14
9	0.664018193880717	12.8104811081007	1.14
10	0.62578684091568	22.2054491519263	1.14
11	0.16880543033282	3.4910036110131	1.14
12	0.681243658065796	24.8595134821791	1.14
13	0.503693799177806	8.7872818536634	1.14
14	0.203248302141825	4.90942354270802	1.14
