# Supplementary material for: The Influence of the Modulation Index on Frequency-Modulated Steady-State Visual Evoked Potentials
Source: Front Hum Neurosci. 2022 Mar 10;16:859519. doi: 10.3389/fnhum.2022.859519 (PMC8959979; doi:10.3389/fnhum.2022.859519)
Supplement: Supplementary file 3 [file Table_2.XLSX]

## Sheet: Tabelle1
Mean				Standard Deviation
Modulation Index	Amplitude	SNR		Modulation Index	Amplitude	SNR
0.25	0.212	4.25		0.25	0.1333	3.25
0.5	0.296	5.41		0.5	0.1353	2.90
0.78	0.342	7.08		0.78	0.148	4.59
1.14	0.473	10.6		1.14	0.212	6.51
ANOVA Amplitude
Error: Subject
	Df	Sum Sq	Mean Sq
Residuals	13	1.058	0.08137
Error: Subject:MI
	Df	Sum Sq	Mean Sq	F Value	Pr(>F)
MI	3	0.4981	0.16605	18.68	1.13e-07	***
Residuals	39	0.3467	0.00889
---
Signif. codes: 0 ‘***’ 0.001 ‘**’ 0.01 ‘*’ 0.05 ‘.’ 0.1 ‘ ’ 1
Pairwise comparisons using paired t tests
data: Amlitude and MI
	0.25	0.5	0.78
0.5	0.0025	-	-
0.78	0.0013	0.0889	-
1.14	0.0006	0.0035	0.0035
P value adjustment method: fdr
ANOVA SNR
Error: Subject
	Df	Sum Sq	Mean Sq
Residuals	13	686.8	52.83
Error: Subject:MI
	Df	Sum Sq	Mean Sq	F Value	Pr(>F)
MI	3	318.5	106.17	10.73	2.8e-05	***
Residuals	39	385.8	9.89
---
Signif. codes: 0 ‘***’ 0.001 ‘**’ 0.01 ‘*’ 0.05 ‘.’ 0.1 ‘ ’ 1
Pairwise comparisons using paired t tests
data: SNR and MI
	0.25	0.5	0.78
0.5	0.1328	-	-
0.78	0.0407	0.1198	-
1.14	0.0037	0.0150	0.0150
P value adjustment method: fdr
